# Supplementary material for: Why Do Physicians Prescribe Antibiotics? A Systematic Review of the Psycho-Socio-Organisational Factors Related to Potentially Inappropriate Prescribing of Antimicrobials in Europe
Source: Infect Dis Rep. 2024 Jul 25;16(4):664–83. doi: 10.3390/idr16040051 (PMC11353809; doi:10.3390/idr16040051)
Supplement: Supplementary file 1 [file idr-16-00051-s001.zip]

Archive with 1 entries (1 files):
- idr-3069525-supplementary.pdf
